# Supplementary material for: Shedding a Light on Acyclovir Pharmacodynamics: A Retrospective Analysis on Pharmacokinetic/Pharmacodynamic Modelling of Acyclovir for the Treatment of Varicella Zoster Virus Infection in Immunocompromised Patients: A Pilot Study
Source: Pharmaceutics. 2022 Oct 27;14(11):2311. doi: 10.3390/pharmaceutics14112311 (PMC9695373; doi:10.3390/pharmaceutics14112311)
Supplement: Supplementary file 1 [file pharmaceutics-14-02311-s001.zip]

Archive with 1 entries (1 files):
- pharmaceutics-1958403-supplementary.pdf
